# Supplementary material for: Mobility of FLOWERING LOCUS T protein as a systemic signal in trifoliate orange and its low accumulation in grafted juvenile scions
Source: Hortic Res. 2022 Mar 7;9:uhac056. doi: 10.1093/hr/uhac056 (PMC9186307; doi:10.1093/hr/uhac056)
Supplement: Web_Material_uhac056 [file web_material_uhac056.zip]

Archive with 2 entries (2 files):
- Figure S1-10(2).pdf
- Table S1.xlsx
