# Supplementary material for: Mobility of FLOWERING LOCUS T protein as a systemic signal in trifoliate orange and its low accumulation in grafted juvenile scions
Source: Hortic Res. 2022 Mar 7;9:uhac056. doi: 10.1093/hr/uhac056 (PMC9186307; doi:10.1093/hr/uhac056)
Supplement: Web_Material_uhac056 [file web_material_uhac056.zip › Table S1.xlsx]

## Sheet: Table S1
Table. S1 List of primers used in this study.
1. Gene-specific primers used for PCR amplification of citrus
Primer name	Sequence (5’-3’)
ToFTIP1(gFTIP-F)	AGCTTTTAGCAATGAATCCA
ToFTIP1(gFTIP-R)	CAATCACTATCAAGGCGTTT
pToFTIP-F(promoter)	GAGGGAGAAAATAAAACGCA
pToFTIP-R(Promoter)	TGCTAAAAGCTCGAAGATAT
2. Primers used for BiFC assay
Primer name	Sequence (5’-3’)
ToFT-YN-F	CATTTAAATCTCGAGGGATCCATGTCTAGCAGGGAGAGAGA
ToFT-YN-R	GATGGATCTTCTAGAGGATCCTCGTCTGACAGGCCTTCCGC
ToFTIP1-YC-F	GAGGAGGACCTGCTTTCTAGAATGAATCCATTATCGGCTCC
ToFTIP1-YC-R	ACCGGATCCCTCGAGTCTAGAGAGCATGGTGTCGGCACGCG
AtFT-YN-F	CATTTAAATCTCGAGGGATCCATGTCTATAAATATAAGAG
AtFT-YN-R	GATGGATCTTCTAGAGGATCCAAAGTCTTCTTCCTCCG
SlFTIP1-YC-F	GAGGAGGACCTGCTTTCTAGAATGGGCAATGAACAGCC
SlFTIP1-YC-R	ACCGGATCCCTCGAGTCTAGGAGCATGCTATCAGCTC
3. Primers used for pull-down assay
Primer name	Sequence (5’-3’)
ToFT-GST-F	ATCTGGTTCCGCGTGGATCCATGTCTAGCAGGGAGAGAGA
ToFT-GST-R	TCGAGTCGACCCGGGAATTCGAATTCTCG TCTGACAGGCC
AtFT-GST-F	GTTCCAGGGGCCCCTGGGATCCATGTCTATAAATATAAGAG
AtFT-GST-R	CGCTCGAGTCGACCCGGGAATTCCTAAAGTCTTCTTCCTCCG
ToFTIP1-his-F	AGCAAATGGGTCGCGGATCCATGAATCCATTATCGGCTCC
ToFTIP1-his-R	TGTCGACGGAGCTCGAATTCGAGCATGGTGTCGGCACGCG
SlFTIP1-his-F	GGCCATGGCTGATATCGGATCCATGGGCAATGAACAGCC
SlFTIP1-his-R	CTCGAGTGCGGCCGCAAGCTTGAGCATGCTATCAGCTC
4. Primers used for Real-time PCR
Primer name	Sequence (5’-3’)
ToFTIP1-F	TGCATCCATTCACTGTCAACCA
ToFTIP1-R	TAGCGAACTTCACCGAGCCACT
SFT-F	CGAGCTTAGGCCTTCCCAA
SFT-R	CATACACTGTTTGCCGACCT
SlLFY-F	GAACGAATGTCCTTGACGCTCTATC
SlLFY-R	GATGCTCCCTTTGTCTCTCGCTTAT
SlAP1-F	ACTCGGACTCAGTTAATGTTG
SlAP1-R	CCTGCTCCTCCTACTGTTAT
SlActin-F	GTCCTCTTCCAGCCATCCA
SlActin-R	ACCACTGAGCACAATGTTACCG
ToFT-F	ACTGATATTCCAGCAACCACA
ToFT-R	GCATAAACAGTCTGCCTCCC
ToAP1-F	CTATGAGAGGTACGCCTATGCTG
ToAP1-R	TGCCTGAAGAGGTCAATTTGAGA
ToLEY-F	GAACAGCTTGGGTCACTTGTTC
ToLEY-R	AGCATCAACAGCGTTGGTAGTA
ToFT-en-F	GCCTGTCAGACGATGATCCATA
ToFT-en-R	GTGAGAAAGCCAGAGAGGAAGA
ToFT-ex-F	TGCTCACCATGAATTCTCGTCT
ToFT-ex-R	TGGGGATTCACAGGTTTGTCTT
CiActin-F	AGAACTATGAACTGCCTGATGGC
CiActin-R	GCTTGGAGCAAGTGCTGTGATT
5. Primers used for plant transformation vector
Primer name	Sequence (5’-3’)
pRIE101-ToFT-F	CCCGTCGACCCCGGGGGTACCATGTCTAGCAGGGAGAGAGA
pRIE101-ToFT-R	GCCCTTGCTCACCATGAATTCTCGTCTGACAGGCCTTCCGC
pRIE101-AtFT-F	CCCGTCGACCCCGGGGGTACCATGTCTATAAATATAAGAGACCC
pRIE101-AtFT-R	GCCCTTGCTCACCATGAATTCGCTGCGGAGGAAGAAGACTT
pRIE101-ToFTIP1-F	CCGTCGACCCCGGGGGTACCATGAATCCATTATCGGCTCC
pRIE101-ToFTIP1-R	CCCTTGCTCACCATGAATTCGAGCATGGTGTCGGCACGCG
pToFTIP1-101-F(Promoter)	ACCATGATTACGCCAAGCTTCGGCTCAAACATACAATTAT
pToFTIP1-101-R (Promoter)	GACTGACCACCCGGGGATCCTGCTAAAAGCTCGAAGATAT
6. Primers used for yeast two-hybird analysis
Primer name	Sequence (5’-3’)
BD-ToFTIP1-F	ATGGCCATGGAGGCCGAATTCATGAATCCATTATCGGCTC
BD-ToFTIP1-R	CCGCTGCAGGTCGACGGATCCTCATATTAACTCTGGGTAG
BD-AtFT-F	ATGGCCATGGAGGCCGAATTCATGTCTATAAATATAAGAG
BD-AtFT-R	CCGCTGCAGGTCGACGGATCCCTAAAGTCTTCTTCCTC
BD-ToFT-F	ATGGCCATGGAGGCCGAATTCATGTCTAGCAGGGAGAGAGA
BD-ToFT-R	CCGCTGCAGGTCGACGGATCCTCATCGTCTGACAGGCCTTC
AD-ToFT-F	GCCATGGAGGCCAGTGAATTCATGTCTAGCAGGGAGAGAGA
AD-ToFT-R	CAGCTCGAGCTCGATGGATCCTCATCGTCTGACAGGCCTTC
AD-ToFTIP1-F	GCCATGGAGGCCAGTGAATTCATGAATCCATTATCGGCTC
AD-ToFTIP1-R	CAGCTCGAGCTCGATGGATCCTCATATTAACTCTGGGTAGC
AD-SlFTIP1-F	GCCATGGAGGCCAGTGAATTCATGGGCAATGAACAGCCTTC
AD-SlFTIP1-R	CAGCTCGAGCTCGATGGATCCTCATATTAACTCTGGGTAGC
